# Supplementary material for: Antarctic Soils Select Copiotroph-Dominated Bacteria
Source: Microorganisms. 2024 Aug 16;12(8):1689. doi: 10.3390/microorganisms12081689 (PMC11357078; doi:10.3390/microorganisms12081689)
Supplement: Supplementary file 1 [file microorganisms-12-01689-s001.zip]

Archive with 1 entries (1 files):
- microorganisms-3167333-supplementary.pdf
